# Supplementary material for: Quality by Design-Based Methodology for Development of Titanate Nanotubes Specified for Pharmaceutical Applications Based on Risk Assessment and Artificial Neural Network Modeling
Source: Pharmaceutics. 2025 Jan 1;17(1):47. doi: 10.3390/pharmaceutics17010047 (PMC11769141; doi:10.3390/pharmaceutics17010047)
Supplement: Supplementary file 1 [file pharmaceutics-17-00047-s001.zip]

Archive with 1 entries (1 files):
- pharmaceutics-3376887-supplementary.xlsx
