# Supplementary material for: Quality by Design-Based Methodology for Development of Titanate Nanotubes Specified for Pharmaceutical Applications Based on Risk Assessment and Artificial Neural Network Modeling
Source: Pharmaceutics. 2025 Jan 1;17(1):47. doi: 10.3390/pharmaceutics17010047 (PMC11769141; doi:10.3390/pharmaceutics17010047)
Supplement: Supplementary file 1 [file pharmaceutics-17-00047-s001.zip › pharmaceutics-3376887-supplementary.xlsx]

## Sheet: Cell cleaned original
				Table S1
	TiO2 raw material				Preparation conditions						Properties
Ref. No.	Type	Structure	Initial particle size (nm)	Surface area (m2/g)	Temperature	Time (hrs)	NaoH concentration (N)	HCl Concentration	PH	Calcination temperature	Shape	Diameter (nm)		Length (nm)		Surface area (m2/g)		Pore diameter (nm)		Pore volume (cm3/g)		Mesopore volume(cm3/g)	sodium content (wt.%)	Na/Ti atomic ratio	crystal structure
4	TiO2 powder (440 mg)	rutile			150	36	10 ( 110 ml)	water	6	no	nanotubes	10		hundreds to thousands
5	TiO2 powder	anatase			130	72	10	no		no	nanotubes	6-10		50-150		185
41	TiO2 powder P25 ( 6 g)	20 % rutile + 80 % anatase	30		150	24	10 (120 ml)	0.1		no	no nanotubes					252.3		10		0.57			0		anatase + rutile
41	TiO2 powder P25 ( 6 g)	20 % rutile + 80 % anatase	30		150	24	10 (120 ml)	0.05		no	nanotubes					341.8		15.2		1.42			0.11		titanate
41	TiO2 powder P25 ( 6 g)	20 % rutile + 80 % anatase	30		150	24	10 (120 ml)	0.03		no	nanotubes					362.9		15		1.52			0.22
41	TiO2 powder P25 ( 6 g)	20 % rutile + 80 % anatase	30		150	24	10 (120 ml)	0.01		no	nanotubes	10-30		hundreds		357.5		14.7		1.58			1.21		titanate
41	TiO2 powder P25 ( 6 g)	20 % rutile + 80 % anatase	30		150	24	10 (120 ml)	0.008		no	nanotubes					388.5		15.1		1.71			1.95
41	TiO2 powder P25 ( 6 g)	20 % rutile + 80 % anatase	30		150	24	10 (120 ml)	0.005		no	nanotubes					378.7		13		1.49			2.25
41	TiO2 powder P25 ( 6 g)	20 % rutile + 80 % anatase	30		150	24	10 (120 ml)	0.001		no	nanotubes	10-30		hundreds		241		14.7		1.09			7.23		titanate
41	TiO2 powder P25 ( 6 g)	20 % rutile + 80 % anatase	30		150	24	10 (120 ml)	0.0001		no	nanotubes					221.8		13		0.87			7.27
41	TiO2 powder P25 ( 6 g)	20 % rutile + 80 % anatase	30		150	24	10 (120 ml)	1e-05		no	nanotubes	10-30		hundreds		248.9		14.8		1.09			7.35		titanate
47	Commercial TiO2		100-120		130	3	5	no washing	no	no	aggregates					23.68
47	Commercial TiO2		100-120		130	3	7	no washing	no	no	particles+sheets					66.85
47	Commercial TiO2		100-120		130	3	10	no washing	no	no	nanotubes					261.5
47	Commercial TiO2		100-120		70	0	10	no washing	no	no	same as precursors	100-120 nm
47	Commercial TiO2		100-120		90	0	10	no washing	no	no	spherical particles
47	Commercial TiO2		100-120		110	0	10	no washing	no	no	nanosheets
47	Commercial TiO2		100-120		130	0	10	no washing	no	no	nanotubes	12		110
47	Commercial TiO2		100-120		150	0	10	no washing	no	no	nanotubes	12		110
47	Commercial TiO2		100-120		130	5	10	no washing	no	no	nanowires
48	Titanium flakes				90	24	10	no		no	no nanotubes
48	Titanium flakes				90	48	10	no		no	no nanotubes
48	Titanium flakes				110	24	10	no		no	nanotubes
48	Titanium flakes				130	9	10	no		no	nanofibers
48	Titanium flakes				150	6	10	no		no	nanofibers
48	Titanium flakes				140	12	10	no		no	nanotubes	outer 6-8 inner 4-6		hundreds
50	TiO2 nanopowder ( 4 g)	anatase	50-400		180	5-15	10 (186 ml )	1	7	no	nanotubes	outer 8-10 inner 2-3		hundreds
50	TiO2 nanopowder ( 4 g)	anatase	50-400		180	22	10 (186 ml )	1	7	no	nanotubes + few nanoribbons	nanoribbons width 50-200		microns
50	TiO2 nanopowder ( 4 g)	anatase	50-400		180	48	10 (186 ml )	1	7	no	only nanoribbons	50-500		microns
50	TiO2 nanopowder ( 4 g)	anatase	50-400		180	72	10 (186 ml )	1	7	no	only nanoribbons	50-500		tens of microns
50	TiO2 nanopowder ( 4 g)	anatase	50-400		135	72	10 (186 ml )	1	7	no	nanoribbons
50	TiO2 nanopowder ( 4 g)	anatase	50-400		150	36	10 (186 ml )	1	7	no	nanoribbons
50	TiO2 nanopowder ( 4 g)	anatase	50-400		165	24	10 (186 ml )	1	7	no	nanoribbons
50	TiO2 nanopowder ( 4 g)	anatase	50-400		195	15	10 (186 ml )	1	7	no	nanoribbons
50	TiO2 nanopowder ( 4 g)	anatase	50-400		120	144	10 (186 ml )	1	7	no	bundle of nanotubes
51	TiO2 nanopowder ( 1 g)	anatase	30		110	6	10 (10 ml)			no	nanosheets
51	TiO2 nanopowder ( 1 g)	anatase	30		110	24	10 (10 ml)			no	nanotubes	8
51	TiO2 nanopowder ( 1 g)	anatase	30		110	24	10 (10 ml)			400	nanotubes	8													titanate
51	TiO2 nanopowder ( 1 g)	anatase	30		110	24	10 (10 ml)			600	fused														anatase
51	TiO2 nanopowder ( 1 g)	anatase	30		110	24	10 (10 ml)			800	aggregated NPs														anatase
52	TiO2 micropowder (3 g)	anatase	44000		120	30	10 (168 ml)	no		no	nanotubes
52	TiO2 micropowder (3 g)	anatase	44000		120	30	10 (168 ml)	0.1		no	nanotubes
52	TiO2 micropowder (3 g)	anatase	44000		120	30	10 (168 ml)	1		no	nanotubes	9		600
52	TiO2 micropowder (3 g)	anatase	44000		120	30	10 (168 ml)	2		no	clumps	100
52	TiO2 micropowder (3 g)	anatase	44000		120	30	10 (168 ml)	0.1		550	nanotubes
52	TiO2 micropowder (3 g)	anatase	44000		120	30	10 (168 ml)	0.1		650	nanowires	20
52	TiO2 micropowder (3 g)	anatase	44000		120	30	10 (168 ml)	0.1		800	irregular shape
53	P25 ( 2 g)	30% rutile + 70% anatase			130	24	10 (70 ml)	no		no	no nanotubes
53	P25 ( 2 g)	30% rutile + 70% anatase			130	24	10 (70 ml)	not specified	12.2	no	layered structure					55
53	P25 ( 2 g)	30% rutile + 70% anatase			130	24	10 (70 ml)	not specified	6.3	no	nanotubes intact walls					180
53	P25 ( 2 g)	30% rutile + 70% anatase			130	24	10 (70 ml)	not specified	1.6	no	nanotubes defected walls					450									anatase + titanate
53	P25 ( 2 g)	30% rutile + 70% anatase			130	24	10 (70 ml)	not specified	0.38	no	coagulated particles					99									only anatase
55	TiO2 P25 powder (12 g)				135	24	10 (180 ml)	just water	9	no	curled sheets					158
55	TiO2 P25 powder (12 g)				135	24	10 (180 ml)	HNO3	0.5	no	dissolved in acid
55	TiO2 P25 powder (12 g)				135	24	10 (180 ml)	HNO3	1	no	low yield of nanotubes + nanosheets					360
55	TiO2 P25 powder (12 g)				135	24	10 (180 ml)	HNO3	1.6	no	nanotubes with highest yield					370
55	TiO2 P25 powder (12 g)				135	24	10 (180 ml)	HNO3	2	no						395		13.3		1.31
55	TiO2 P25 powder (12 g)				135	24	10 (180 ml)	HNO3	3	no						365
55	TiO2 P25 powder (12 g)				135	24	10 (180 ml)	HNO3	4	no						350
55	TiO2 P25 powder (12 g)				135	24	10 (180 ml)	HNO3	5	no	nanotubes					320
55	TiO2 P25 powder (12 g)				135	24	10 (180 ml)	HNO3	7	no						200
55	TiO2 P25 powder (12 g)				135	24	10 (180 ml)	HNO3	1	500/ 2 hrs	destroyed structure					110								molar ratio 0	anatase
55	TiO2 P25 powder (12 g)				135	24	10 (180 ml)	HNO3	1.6	500/ 2 hrs						112								molar ratio 0
55	TiO2 P25 powder (12 g)				135	24	10 (180 ml)	HNO3	2	500/ 2 hrs						124		24.4		0.76				molar ratio 0.06
55	TiO2 P25 powder (12 g)				135	24	10 (180 ml)	HNO3	3	500/ 2 hrs						100								molar ratio 0.1
55	TiO2 P25 powder (12 g)				135	24	10 (180 ml)	HNO3	4	500/ 2 hrs	tubes + rods + particles					100								molar ratio 0.15
55	TiO2 P25 powder (12 g)				135	24	10 (180 ml)	HNO3	5	500/ 2 hrs						89								molar ratio 0.21
55	TiO2 P25 powder (12 g)				135	24	10 (180 ml)	HNO3	7	500/ 2 hrs						75								molar ratio 0.24	titanate + anatase
57	P25 NPs	crystal (30% rutile + 70% anatase	21	50	110	24	10	0.1	<7	no	thick plate					207		3.8		0.24
57	P25 NPs	crystal (30% rutile + 70% anatase	21	50	120	24	10	0.1	<7	no	Tube					245		20.9		1.41
57	P25 NPs	crystal (30% rutile + 70% anatase	21	50	130	24	10	0.1	<7	no	Tube	10-30				399		18.1		1.47
57	P25 NPs	crystal (30% rutile + 70% anatase	21	50	140	24	10	0.1	<7	no	Granule					348		18.5		1.18
57	P25 NPs	crystal (30% rutile + 70% anatase	21	50	150	24	10	0.1	<7	no	Granule					209		31.1		0.84
57	P25 NPs	crystal (30% rutile + 70% anatase	21	50	130	24	10	0.1	12	no	Tube					119		3.5		0.18
57	P25 NPs	crystal (30% rutile + 70% anatase	21	50	130	24	10	0.2	1.6	no	Tube					397		21.8		1.54
57	P25 NPs	crystal (30% rutile + 70% anatase	21	50	130	24	10	0.5	0.87	no	Granule					270		12.7		0.8
57	P25 NPs	crystal (30% rutile + 70% anatase	21	50	130	24	10	0.7	0.62	no	Granule					296		7.4		0.56
57	P25 NPs	crystal (30% rutile + 70% anatase	21	50	130	24	10	1	0.38	no	Granule					94		3.6		0.12
57	P25 NPs	crystal (30% rutile + 70% anatase	21	50	130	24	10	0.1	<7	400	tube					ca. 320
57	P25 NPs	crystal (30% rutile + 70% anatase	21	50	130	24	10	0.1	<7	600	rod-like structure					ca. 320
57	P25 NPs	crystal (30% rutile + 70% anatase	21	50	130	24	10	0.1	<7	800	cylinderical particles					ca. 320
58	TiO2 P25 powder (3 g)			50	130	20	11.25 (90 ml)	0.1	6.5	no	nanotubes	<= 15		hundreds		225				0.54			6
58	TiO2 P25 powder (3 g)			50	130	20	11.25 (90 ml)	0.1	6.5	400	nanotubes	8-10		hundreds		221				0.52			6
58	TiO2 P25 powder (3 g)			50	130	20	11.25 (90 ml)	0.1	6.5	500	nanotubes+ plate like particles					114				0.35			6
58	TiO2 P25 powder (3 g)			50	130	20	11.25 (90 ml)	0.1	6.5	600	nanoparticles					35				0.22			6
58	TiO2 P25 powder (3 g)			50	130	20	11.25 (90 ml)	1		no	nanotubes	10-14				308				0.64			0.02
58	TiO2 P25 powder (3 g)			50	130	20	11.25 (90 ml)	1		400	nanotubes	outer 10 inner 4		100-300		174				0.58			0.02
58	TiO2 P25 powder (3 g)			50	130	20	11.25 (90 ml)	1		500	plate like particles					107				0.46			0.02
58	TiO2 P25 powder (3 g)			50	130	20	11.25 (90 ml)	1		600	agglomerated spherical particles					71				0.35			0.02
59	TiO2 P25 NPs (0.3 g)	88% anatase + 12 % rutile	25		110	72	10 (30 ml)	water		no	nanosheets	30													sodium trititanate + minor anatse
59	TiO2 P25 NPs (0.3 g)	88% anatase + 12 % rutile	25		110	72	10 (30 ml)	0.1		no	nanotubes	outer 8.4 inner 7.5		34											anatase
59	TiO2 P25 NPs (0.3 g)	88% anatase + 12 % rutile	25		110	72	10 (30 ml)	0.1		400	nanotubes	outer 8.1 inner 7.2		20-30											72% anatase + 28% rutile
59	TiO2 P25 NPs (0.3 g)	88% anatase + 12 % rutile	25		110	72	10 (30 ml)	0.1		600	nanotubes	outer 8.1 inner 7.1		28											100% anatase
59	TiO2 P25 NPs (0.3 g)	88% anatase + 12 % rutile	25		110	72	10 (30 ml)	0.1		800	destroyed structure	116													60 % rutile + 40% anatase
60	TiO2 P25 (0.5 g)				150	72	10 (20 ml)	0.1	6	no	nanotubes	outer 9		thousands		313
60	TiO2 P25 (0.5 g)				200	24	10 (20 ml)	0.1	6	no	nanoribbons	width 10-100		thousands		26
60	TiO2 P25 (0.5 g)				150	72	10 (20 ml)	0.1	6	200	fragmented nanotubes					230
60	TiO2 P25 (0.5 g)				150	72	10 (20 ml)	0.1	6	300	fragmented nanotubes					255
60	TiO2 P25 (0.5 g)				150	72	10 (20 ml)	0.1	6	400	fragmented nanotubes					255
60	TiO2 P25 (0.5 g)				150	72	10 (20 ml)	0.1	6	500	collapsed, irregular shape					106
60	TiO2 P25 (0.5 g)				150	72	10 (20 ml)	0.1	6	600	collapsed, irregular shape					52
60	TiO2 P25 (0.5 g)				150	72	10 (20 ml)	0.1	6	700	collapsed, irregular shape					23
60	TiO2 P25 (0.5 g)				150	72	10 (20 ml)	0.1	6	800	sintered, agglomerated					5
60	TiO2 P25 (0.5 g)				200	24	10 (20 ml)	0.1	6	200	nanoribbons					24
60	TiO2 P25 (0.5 g)				200	24	10 (20 ml)	0.1	6	300	nanoribbons					22
60	TiO2 P25 (0.5 g)				200	24	10 (20 ml)	0.1	6	400	nanoribbons					21
60	TiO2 P25 (0.5 g)				200	24	10 (20 ml)	0.1	6	500	nanoribbons					19
60	TiO2 P25 (0.5 g)				200	24	10 (20 ml)	0.1	6	600	mix elongated + irregular shape					15
60	TiO2 P25 (0.5 g)				200	24	10 (20 ml)	0.1	6	700	mix elongated + irregular shape					6
60	TiO2 P25 (0.5 g)				200	24	10 (20 ml)	0.1	6	800	mix elongated + irregular shape					5
60	TiO2 P25 (0.5 g)				200	24	10 (20 ml)	0.1	6
61	TiO2 P25 (100 mg)	30% rutile + 70% anatase	30		110	4	10 (20 ml)	0.1	< 7	no	scrolled configuration
61	TiO2 P25 (100 mg)	30% rutile + 70% anatase	30		110	4/ sonicated 60 mins with 380 W	10 (20 ml)	0.1	< 7	no	nanotubes	9-14		100-600
61	TiO2 P25 (100 mg)	30% rutile + 70% anatase	30		110	4/ sonicated 60 mins with280 W	10 (20 ml)	0.1	< 7	no	fibers
61	TiO2 P25 (100 mg)	30% rutile + 70% anatase	30		110	4/ sonicated 60 mins with 100 W	10 (20 ml)	0.1	< 7	no	sheets
61	TiO2 powder		10		110	4/ sonicated 60 mins with 380 W	10 (20 ml)	0.1	< 7	no	nanotubes	inner 3-6 outer 7-10		400
61	TiO2 powder		200		110	4/ sonicated 60 mins with 380 W	10 (20 ml)	0.1	< 7	no	nanosheets
61	TiO2 P25 (100 mg)		30		110	4	10 (20 ml)	0.1	< 7	300	nanotubes
61	TiO2 P25 (100 mg)		30		110	4	10 (20 ml)	0.1	< 7	450	nanotubes
61	TiO2 P25 (100 mg)		30		110	4	10 (20 ml)	0.1	< 7	600	destroyed structure
61	commercial TiO2 ( 2 g)	anatase			150	48	10 (40 ml)	diluted		no	nanotubes	inner 5 outer 10
62	TiO2 powder (1.2 g)				130	12	8 (120 ml)	4 M HNO3		no	nano-tree structure
62	TiO2 powder (1.2 g)				130	24	8 (120 ml)	4 M HNO3		no	layered structure
62	TiO2 powder (1.2 g)				130	48	8 (120 ml)	4 M HNO3 once		no	half way curled nanofoils
62	TiO2 powder (1.2 g)				130	48	8 (120 ml)	4 M HNO3		no	nanotubes	8-10		tens to hundreds
62	TiO2 powder (1.2 g)				130	48	8 (120 ml)	4 M HNO3		550	nanotubes	8-10		tens to hundreds											mainly anatase
62	TiO2 powder (1.2 g)				130	48	8 (120 ml)	4 M HNO3		650	nanotubes	8-10		tens to hundreds											mainly anatase
62	TiO2 powder (1.2 g)				130	48	8 (120 ml)	4 M HNO3		800	nanorods	hundreds													mainly rutile
63	TiO2 powder	anatase	200	3	110	20	10	0.1		no	nanotubes	10-20		hundreds		135									titanate + anatase
63	TiO2 powder	anatase	200	3	110	48	10	0.1		no	nanotubes					185									titanate
63	TiO2 powder	anatase	200	3	110	96	10	0.1		no	nanotubes					155
63	TiO2 powder	anatase	200	3	110	168	10	0.1		no	nanotubes					140
63	TiO2 powder	anatase	200	3	110	48	10	0.5		no	nanotubes					200
63	TiO2 powder	anatase	200	3	110	48	10	water		no	nanotubes					160
63	TiO2 powder	anatase	200	3	150	48	10	0.1		no	nanotubes														titanate
63	P25 TiO2 powder	mix anatase + rutile	25-85	49	110	20-168	10	0.1		no	nanotubes														titanate
63	TiO2 powder	rutile	few microns		110	96	10	0.1		no	nanotubes
63	TiO2 powder	rutile	few microns		110	168	10	0.1		no	nanorods
64	TiO2 sol				150	48	10	no		no	nanotubes	outer 6-10 inner 4-6		hundreds		254									no anatase
64	TiO2 sol				150	48	10	0.1		no	nanotubes					353
64	TiO2 sol				150	48	10	0.1		120- 1 hr	nanotubes					262									anatase
64	TiO2 sol				150	48	10	0.1		120-3 hr	nanotubes + nanoparticles					182
64	TiO2 sol				150	48	10	0.1		120-6 hr	nanoparticles					119
64	TiO2 sol				150	48	10	0.1		120- 12 hr	nanoparticles					107
64	TiO2 sol				150	48	10	0.1		120- 18 hr	nanoparticles					94
64	TiO2 sol				150	48	10	0.1		120- 24 hr	nanoparticles					92
65	TiO2 powder (3 g)	anatase	220	7	120	15-30	10 ( 50 ml)	water	7-8	no	nanotubes	7-10		hundreds		195							9.87
65	TiO2 powder (3 g)	anatase	220	7	120	15-30	10 ( 50 ml)	0.1	5-7	no	nanotubes					250							6.39
65	TiO2 powder (3 g)	anatase	220	7	120	15-30	10 ( 50 ml)	0.1	5-7	no	nanotubes					315							1.22
65
65	TiO2 powder (3 g)	anatase	220	7	120	15-30	10 ( 50 ml)	water	7-8	600	nanotubes + nanorods					75							9.87
65	TiO2 powder (3 g)	anatase	220	7	120	15-30	10 ( 50 ml)	water	7-8	800	nanorods					10							9.87
65
65	TiO2 powder (3 g)	anatase	220	7	120	15-30	10 ( 50 ml)	0.1	5-7	500	nanotubes	7-10				175							6.39
65	TiO2 powder (3 g)	anatase	220	7	120	15-30	10 ( 50 ml)	0.1	5-7	600	nanorods					70							6.39
65	TiO2 powder (3 g)	anatase	220	7	120	15-30	10 ( 50 ml)	0.1	5-7	800	nanorods	100				15							6.39
65
65	TiO2 powder (3 g)	anatase	220	7	120	15-30	10 ( 50 ml)	0.1	5-7	300	nanotubes	7-10				270							1.22
65	TiO2 powder (3 g)	anatase	220	7	120	15-30	10 ( 50 ml)	0.1	5-7	550	nanorods					110							1.22
67	P25	mix rutile + anatase			140	72	10	0.1	6	no	nanotubes	inner 10-12		50-200									10	0.1111
67	TiO2 powder	anatase			140	48	10	0.1	6	no	nanotubes												10.5	0.1173
67	sol gel powder	anatase			140	48	10	0.1	6	no	nanotubes												6.1	0.0649
67	sol gel powder	amorph			140	24	10	0.1	6	no	nanotubes												11.5	0.1352
68	TiO2 powder	anatase	50	3	110	96	10 (20 ml)	water			nanotubes	oter 10 inner 5		hundreds		135.2								0.2
68	TiO2 powder	anatase	50	3	110	96	10 (20 ml)	0.1			nanotubes	oter 10 inner 5				219.5								0
68	TiO2 powder	anatase	50	3	110	96	10 (20 ml)	1			nanotubes					221.2								0
68	TiO2 powder	anatase	50	3	110	96	10 (20 ml)	2			nanotubes					231.7								0
69	Ti alkoxide				150	20	10	0.1	7	no	nanotubes	12
69	TiO2 NPs colloidal solution				150	20	14	0.1	7	no
69	TiO2 P25 powder				150	20	10	0.1	7	no
73	TiO2 powder (10 g)	anatase			160	23	10 (500 ml)	0.1		500	nanotubes	5		100		100.86
73	TiO2 powder (10 g)	anatase			160	12	10 (500 ml)	0.1		500	nanorods	2				66.22
73	TiO2 powder (10 g)	anatase			160	6	10 (500 ml)	0.1		500	nanoribbons			10000		76.76
74	TiO2 powder ( 6 g)	anatase			150	72	15 (28 ml)	diluted HCL			nanotubes	12.2		3700		55							0.45
74	TiO2 powder ( 6 g)	anatase			170	72	10 (28 ml)				nanowires	75.9		4900		45							15.6
74	TiO2 powder ( 6 g)	anatase			170	72	10 (28 ml)	diluted HCL			nanowires	75.9		2100		64							0.31
79	TiO2 P25 NPs ( 1 g)				130	72	10 ( 40 ml)	0.1	7	400	nanotubes	outer 10 inner 5-6		100-150		160		5.3		0.044
81	TiO2 NPs	anatase	< 25	45-55	110	24	10 (125)	0.1 HNO3		no	nanotubes	8.5		57		395		7.2 - 9		0.8496
82	TiO2 powder (12 g)	anatase			120	24	10 (200 ml)	no wash		no	rounded particles	500
82	TiO2 powder (12 g)	anatase			120	24	10 (200 ml)	water		no	nanosheets
82	TiO2 powder (12 g)	anatase			120	24	10 (200 ml)	0.1	7	no	nanotubes	outer 10 inner 4		200
82	TiO2 powder (12 g)	anatase			120	24	10 (200 ml)	0.1	4	no	nanotubes with irregular walls	outer 10 inner 2.4		200
83	TiO2 powder	anatase			150	12	10			no	nanotubes					241.42
84	Leucoxene ( high TiO2 content 91.3%) 8 g		20000-50000		105	24	10	0.1	7	no	nanotubes	inner 6 outer 18		> 1000		103.8									titanat + rutile
84	Leucoxene ( high TiO2 content 91.3%) 8 g		20000-50000		105	24	10	0.1	7	400	nanotubes	inner 4 outer 18		shorter		82.98									anatase
84	Leucoxene ( high TiO2 content 91.3%) 8 g		20000-50000		105	24	10	0.1	7	900	random shape					8.89									rutile
85	TiO2 powder ( 9 g)	anatase			140	22	10 ( 300 ml)	0.1 H2SO4		no	nanotubes	outer 7-10 inner 3-5		hundreds		199				0.7
86	TiO2 P25 (20 g)				< 90	96	10 (250 ml)	0.1	2	no	nanosheets
86	TiO2 P25 (20 g)				90-110	96	10 (250 ml)	0.1	2	no	nanotubes + NPs
87	TiO2 powder P25 (3.5 g)				140	24	5 ( 60 ml)	not specified	1	300 / 4 hrs	nanofibers	thickness 25-140		100-200		174				0.45
87	TiO2 powder P25 (3.5 g)				140	24	7 ( 60 ml)	not specified	1	300 / 4 hrs	nanotubes	outer 8-10 inner 3-4				380				1.41
87	TiO2 powder P25 (3.5 g)				140	24	10 ( 60 ml)	not specified	1	300 / 4 hrs	nanotubes	outer 8 inner 4				350				1.2
87	TiO2 powder P25 (3.5 g)				140	24	12 ( 60 ml)	not specified	1	300 / 4 hrs	nanowires	15-20		300-500		330				1.07
88	TiO2	anatase + rutile			130	72	10	0.1		no	nanotubes	inner 5 outer 9		tens to hindreds
89	TiO2 powder	anatase	80-200		130	72	10	water		no	nanotubes ( 90% yield)	inner 4 outer 9		hundreds		195.1
89	TiO2 powder	anatase + rutile	10		130	72	10	water		no	nanotubes			100
89	TiO2 powder	anatase	80-200		130	72	KOH	water		no	nanorods + plates	9		hundreds
89	TiO2 powder	anatase	80-200		130	72	LiOH	water		no	NPs
90	TiO2 powder	anatase			110	20	10	water	7.15	no	nanotubes	3.9-6.8		hundreds
91	TiO2 powder	anatase			120	20	10	diluted		no	nanotubes	20 /internal 5		several hundreds of nm to several tens of micrometers
92	TiO2	anatase + rutile			130	24-72	10	no		no	nanotubes	8-10		tens to hundreds
92	TiO2	anatase + rutile			130	24-72	10	0.1		no
93	TiO2 NPs (0.150 g)	anatase 62% + rutile 38%			120	72	10 (80 ml)	0.1	< 7	no	nanotubes	outer 7 inner 2		100
94	TiO2 powder (2 g)	anatase			130	72	5 (140 ml)	water	8	no	few nanotubes
94	TiO2 powder (2 g)	anatase			130	72	7.5 (140 ml)	water	8	no	nanotubes + NPs
94	TiO2 powder (2 g)	anatase			130	72	10 (140 ml)	water	8	no	nanotubes
94	TiO2 powder (2 g)	anatase			130	72	12.5 (140 ml)	water	8	no	nanotubes
94	TiO2 powder (2 g)	anatase			130	72	15 (140 ml)	water	8	no	destroyed structure
94	TiO2 powder (2 g)	anatase			130	3	10 (140 ml)	water	8	no	nanotubes + NPs
94	TiO2 powder (2 g)	anatase			130	6	10 (140 ml)	water	8	no	nanotubes + NPs
94	TiO2 powder (2 g)	anatase			130	12	10 (140 ml)	water	8	no	50% nanotubes + 50 % NPs
94	TiO2 powder (2 g)	anatase			130	24	10 (140 ml)	water	8	no	nanotubes
94	TiO2 powder (2 g)	anatase			90	72	10 (140 ml)	water	8	no	nanotubes + NPs					70.9
94	TiO2 powder (2 g)	anatase			150	72	10 (140 ml)	water	8	no	nanotubes					163.1
94	TiO2 powder (2 g)	anatase			170	72	10 (140 ml)	water	8	no	nanotubes					139.6
95	TiO2 P25	anatase + rutile	25-30	50	150	72	10 (50 ml)	HCL ph= 2		no	nanowires	20-40		10000-100000		150
95	TiO2 P25	anatase + rutile	25-30	50	150	72	10 (50 ml)	HCL ph= 2		300	nanowires			10000-100000		114.1
95	TiO2 P25	anatase + rutile	25-30	50	150	72	10 (50 ml)	HCL ph= 2		400	nanowires					86.6
95	TiO2 P25	anatase + rutile	25-30	50	150	72	10 (50 ml)	HCL ph= 2		500	nanowires					58.2
95	TiO2 P25	anatase + rutile	25-30	50	150	72	10 (50 ml)	HCL ph= 2		600	nanowires					31.1
95	TiO2 P25	anatase + rutile	25-30	50	150	72	10 (50 ml)	HCL ph= 2		700	nanowires					14.4
95	TiO2 P25	anatase + rutile	25-30	50	150	72	10 (50 ml)	HCL ph= 2		800	nanowires					13.2
95	TiO2 P25	anatase + rutile	25-30	50	150	72	10 (50 ml)	HCL ph= 2		900	nanowires					12.1
95	TiO2 P25	anatase + rutile	25-30	50	150	72	10 (50 ml)	HCL ph= 2		1000	submicron wires / rod-like structure					11.6
96	Ti Isopropoxide sol-gel	antase	5		110	20	10 ( 40 ml)	water	10	no	nanofiber													0.33
96	TiO2 powder ( 1 g)	anatase	30-50		110	20	10 ( 40 ml)	water	10	no	lamellar structure													0.33	only anatase
96	TiO2 powder ( 1 g)	rutile	100		110	20	10 ( 40 ml)	water	10	no	lamellar structure ( low amount)														rutile
96	TiO2 powder ( 1 g)	anatase	30-50		110	168	10 ( 40 ml)	water	10	no	nanotubes													0.68	only titanate
97		Anatase	<45um	150	20	20	2.5	0.1		no	no
97		Anatase	<45um	150	60	20	2.5	0.1		no	no
97		Anatase	<45um	150	110	20	2.5	0.1		no	no
97		Anatase	<45um	150	110	20	5	0.1		no	nanotubes
97		Anatase	<45um	150	20	20	10	0.1		no	no
97		Anatase	<45um	150	60	20	10	0.1		no	nanotubes	8		100		400
97		Anatase	<45um	150	110	20	10	0.1		no	nanotubes	8		100		400
98	TiO2 powder (12.5 g)	rutile	20	49	110	20	10 (100 ml)	0.1		no	nanotubes	inner 5 outer 8				246
98	TiO2 powder (12.5 g)	rutile	20	49	110	20	10 (100 ml)	10		no	granules
99	TiO2 NPs ( 2g )	anatase		78.485	120	48	10 (50 ml)	1	6-7	500	nanotubes	10				362.96		2.1		0.7489
100	TiO2 powder	anatase			130	72	10	no		no	nanotubes	10		90
101	TiO2 P25 powder (0.5 g)	anatase + rutile		50	120	36	8 (20 ml)	water			nanotubes	10-15		350-400		246.784
102	TiO2 powder (1-3 g)	25% rutile + 75% anatase	< 50		110	24	10 (60-90 ml)	1	7	no	nanotubes	10-30		hundreds		250				1
102	TiO2 powder (1-3 g)	25% rutile + 75% anatase	< 50		130	24	10 (60-90 ml)	1	7	no	nanotubes					260				0.9
102	TiO2 powder (1-3 g)	25% rutile + 75% anatase	< 50		140	24	10 (60-90 ml)	1	7	no	nanotubes					170				0.59
102	TiO2 powder (1-3 g)	25% rutile + 75% anatase	< 50		150	24	10 (60-90 ml)	1	7	no	nanotubes					160				0.55
102	TiO2 powder (1-3 g)	25% rutile + 75% anatase	< 50		160	24	10 (60-90 ml)	1	7	no	nanotubes					180				0.83
102	TiO2 powder (1-3 g)	25% rutile + 75% anatase	< 50		170-270	24	10 (60-90 ml)	1	7	no	nanorods					25-90				0.1 - 0.38
103	TiO2 powder (0.4 g)	anatase			150	24	10 (20 ml)	no		no	nanotubes	oter 8.6 inner 5		153.2
104	TiO2 powder ( 1 g)	rutile			155	36	10 (250 ml)	no		no	nanotubes	outer 10 inner 4		170		174
105	commercial TiO2 (0.5 g)	anatase 95% rutile 3% amorph 2%			160	8	9 (30 ml)	0.1		no	nanotubes + NPs + nanosheets					250
105	commercial TiO2 (0.5 g)	anatase 95% rutile 3% amorph 2%			160	16	9 (30 ml)	0.1		no	nanotubes	inner 3.7 outer 9.4		hundreds		220
105	commercial TiO2 (0.5 g)	anatase 95% rutile 3% amorph 2%			160	32	9 (30 ml)	0.1		no	nanotubes	inner 3.7 outer 9.4		hundreds		215
105	commercial TiO2 (0.5 g)	anatase 5% rutile 93% amorph 2%			160	16	9 (30 ml)	0.1		no	nanotubes + NPs	inner 3.6 outer 9.8		hundreds		120
106	commercial TiO2	anatase 97% + rutile 3%	112	9.89	120	20	10	0.1	7	no	nanotubes
106	commercial TiO2	anatase 97% + rutile 3%	112	9.89	140	20	9	0.1	7	no	nanotubes					151
106	commercial TiO2	anatase 97% + rutile 3%	112	9.89	160	20	7.5	0.1	7	no	nanotubes
106	commercial TiO2	anatase 97% + rutile 3%	112	9.89	180	20	5	0.1	7	no	nanotubes
106	commercial TiO2	anatase 97% + rutile 3%	112	9.89	200	20	10	0.1	7	no	nanoribbons
106	commercial TiO2	anatase 97% + rutile 3%	112	9.89	220	20	9	0.1	7	no	nanoribbons					20.51
106
106	commercial TiO2	anatase 5% % rutile 95%	320	2.33	200	20	7.5	0.1	7	no	nanotubes
106	commercial TiO2	anatase 5% % rutile 95%	320	2.33	180	20	9	0.1	7	no	nanotubes					140
106	commercial TiO2	anatase 5% % rutile 95%	320	2.33	180	20	10	0.1	7	no	nanotubes
106	commercial TiO2	anatase 5% % rutile 95%	320	2.33	220	20	5	0.1	7	no	nanotubes + nanoribbons
106	commercial TiO2	anatase 5% % rutile 95%	320	2.33	220	20	7.5	0.1	7	no	nanotubes + nanoribbons
106	commercial TiO2	anatase 5% % rutile 95%	320	2.33	200	20	9	0.1	7	no	nanotubes + nanoribbons					95.3
106	commercial TiO2	anatase 5% % rutile 95%	320	2.33	200	20	10	0.1	7	no	nanotubes + nanoribbons
106	commercial TiO2	anatase 5% % rutile 95%	320	2.33	220	20	9	0.1	7	no	nanotubes + nanoribbons					31.3
106	commercial TiO2	anatase 5% % rutile 95%	320	2.33	220	20	10	0.1	7	no	nanotubes + nanoribbons
106
106	TiO2 P25	anatase 75% + rutile 25%	25	51.1	140	20	5	0.1	7	no	nanotubes
106	TiO2 P25	anatase 75% + rutile 25%	25	51.1	100	20	7.5	0.1	7	no	nanotubes
106	TiO2 P25	anatase 75% + rutile 25%	25	51.1	220	20	7.5	0.1	7	no	nanoribbons
106	TiO2 P25	anatase 75% + rutile 25%	25	51.1	200	20	9	0.1	7	no	nanoribbons					24.9
106	TiO2 P25	anatase 75% + rutile 25%	25	51.1	180	20	10	0.1	7	no	nanoribbons
107	TiO2 powder (2 g)				130	24	10 (50 ml)	water			uncomplete formation of nanotubes												7.72
107	TiO2 powder (2 g)				130	24	10 (50 ml)	0.01			nanotubes	7-10		50-80									5.61
107	TiO2 powder (2 g)				130	24	10 (50 ml)	0.1			nanotubes	7-10		50-80									3.57
107	TiO2 powder (2 g)				130	24	10 (50 ml)	1			destroyed nanotubes			shorter									0
108	TiO2 P25 ( 3g)			50	130	24	10 (100 ml)	0.1	1.6	no	nanotubes					390		12		1.2					titanate + anatase
108	TiO2 P25 ( 3g)			50	130	24	10 (100 ml)	0.1	1.6	400	shranked nanotubes					190				0.86
109	TiO2 powder (50 mg)	rutile			150	24	10 (110 ml)	water	5.5		nanotubes	outer 11.1
110	TiO2 powder (440 mg)	anatase	16.4	94	150	36	10 (110 ml)	water	7	no	nanoribbons
110	TiO2 powder (440 mg)	anatase	16.4	94	150	36	10 (110 ml)	0.1		no	nanoribbons
110	TiO2 powder (440 mg)	anatase	15.2	86	150	36	10 (110 ml)	water	7	no	nanoribbons													2.5
110	TiO2 powder (440 mg)	anatase	15.2	86	150	36	10 (110 ml)	0.1		no	nanoribbons													0
110	TiO2 powder P25 (440 mg)	anatase + rutile	25	50	150	36	10 (110 ml)	water	7	no	nanotubes													0.3
110	TiO2 powder P25 (440 mg)	anatase + rutile	25	50	150	36	10 (110 ml)	0.1		no	nanotubes													0
110	TiO2 powder (440 mg)	rutile	174.4	6.6	150	36	10 (110 ml)	water	7	no	nanotubes
110	TiO2 powder (440 mg)	rutile	174.4	6.6	150	36	10 (110 ml)	0.1		no	nanotubes
110	TiO2 powder (440 mg)	rutile	174.4	6.6	150	72	10 (110 ml)	water	7	no	nanoribbons													2.1
110	TiO2 powder (440 mg)	rutile	174.4	6.6	150	72	10 (110 ml)	0.1		no	nanotubes	inner 9.7 outer 20.2		hundreds										0
111	TiO2 P25 ( 1 g)				130	48	10 (80 ml)	0.1	< 7	no	nanotubes	outer 8-9 inner 4-5				210
112	Titanium tetra isopropoxide (TTIP)				150	10	10	0.1		no	lamellar fragments														anatase
112	Titanium tetra isopropoxide (TTIP)				150	16	10	0.1		no	nanotubes	11.23		260											mix anatase + rutile
112	Titanium tetra isopropoxide (TTIP)				150	16	10	0.1		500	nanotubes	11.23		260
113	TiO2 powder	anatase			150	12	10	not specified		no	nanotubes	oter 9-10 inner 4-5				298.6		3.5
114	TiO2 powder (19 g)	anatase	20	101	140	24	10 (425 ml)	1	3	100	nanotubes	inner 5 outer 10		thousands		353		5		0.65
114	TiO2 powder (19 g)	anatase	20	101	140	24	10 (425 ml)	1	3	300	nanotubes					320		5.2		0.63
114	TiO2 powder (19 g)	anatase	20	101	140	24	10 (425 ml)	1	3	400	nanotubes					270		6.2		0.61
115	TiO2 NPs (10 g)	anatase			160	23	10 (500 ml)	water		no	nanotubes			112
116			<10	160	100	12	5	no/ with water		no	sphere-like particles> nanotubes	10-30		60-100		180
116			<10	160	150	12	5	no/ with water		no	sphere-like particle s= nanotubes	15-20		150		270
116			<10	160	200	12	5	no/ with water		no	nanotubes>sphere-like particle	7-8		200-250		205
117	TiO2 powder (0.5 g)	anatase	5		100-180	> 48	10 (40 ml)	water	8		nanotubes	inner 3.7				99
118	TiO2 powder (0.5 g)	anatase			140	12	10 (40 ml)	water	8	400	nanotubes	inner 5		80-500		379
119	TiO2 powder (7.9 g)	rutile	200		130	72	10	0.1		no	nanotubes ( yield 35%)
119	TiO2 powder (7.9 g)	rutile	200		150	72	10	0.1		no	nanotubes ( yield 80%)
119	TiO2 powder (7.9 g)	rutile	200		170	72	10	0.1		no	nanotubes ( yield 60%)
120	P25 TiO2 NPs ( 1 g)				150	6	10 (10 ml)	water		no	nanotubes	inner 3.7 outer 12
121	P25 TiO2 powder				150	20	10	0.1	<7	no	nanofiber	50-300		microns
121	TiO2 nanopowder				150	20	10	0.1	<7	no	nanotubes	15		hundreds
121	wet gel				150	20	10	0.1	<7	no	nanotubes	10		50-70
122	TiO2 P25 NPs	70% anatase + 30% rutile	23	51	120	24	9.5	0.1		400	30% nanotubes + 70% nanorods	inner 5 outer 8-10				265
123	TiO2 powder ( 200 mg)				150	35	10 (140 ml)	0.1	6.5	400	nanotubes	4-5		hundreds
124	TiO2 powder	anatase	100-150		110	20	10	0.1		no	nanotubes	inner 5 outer 9		tens to hundreds
125	TiO2 powder ( 2 g)	anatase			180	30	10 (150 ml)	no		no	nanotubes	8-10		100-1000
125	TiO2 powder ( 2 g)	anatase			180	30	10 (150 ml)	water		no
125	TiO2 powder ( 2 g)	anatase			180	30	10 (150 ml)	0.1		no
125	TiO2 powder ( 2 g)	anatase			180	30	10 (150 ml)	0.1		500
126	Ti sheets				140	12	10	water		no	nanotubes	20
126	Ti sheets				140	12	10	water		300-500	nanotubes	20
126	Ti sheets				140	12	10	water		600	nanotubes + nanosheets
126	Ti sheets				140	12	10	water		700	nanorods	150-200
126	Ti sheets				140	12	10	HNO3		no	nanotubes	15
126	Ti sheets				140	12	10	HNO3		300	nanotubes	15
126	Ti sheets				140	12	10	HNO3		500	undefined tubular structure
126	Ti sheets				140	12	10	HNO3		600	lotus-root-like structure
126	Ti sheets				140	12	10	HNO3		800	nanorods	20
127	TiO2 powder	anatase			150	12	10	0.1 HNO3		no	nanotubes	10		hundreds
128	TiO2 P25 NPs (0.5 g)	rutile	50-300	2.9	140	24	10 (150 ml)	water	6	no	nanotubes	12		tens to hundreds		29.9		7.9		0.061
128	TiO2 P25 NPs (0.5 g)	rutile	50-300	2.9	140	48	10 (150 ml)	water	6	no						81.4		9.6		0.196
128	TiO2 P25 NPs (0.5 g)	rutile	50-300	2.9	140	96	10 (150 ml)	water	6	no						154		10.4		0.4
128	TiO2 P25 NPs (0.5 g)	rutile	50-300	2.9	140	144	10 (150 ml)	water	6	no						244.5		8.9		0.542
129	TiO2 P25 (1.5 g)	20 % rutile 3 80% anatase	30	49.3	150	48	10 ( 140 ml)	0.1	6.5	no	nanotubes	7-15		hundreds		355.7		17.3		1.545
129	TiO2 P25 (1.5 g)	20 % rutile 3 80% anatase	30	49.3	150	48	10 ( 140 ml)	0.1	6.5	400	nanotubes					219.2		18.1		0.992
129	TiO2 P25 (1.5 g)	20 % rutile 3 80% anatase	30	49.3	150	48	10 ( 140 ml)	0.1	6.5	500	nanorods	8-15		40-120		99.2		20.3		0.503
129	TiO2 P25 (1.5 g)	20 % rutile 3 80% anatase	30	49.3	150	48	10 ( 140 ml)	0.1	6.5	600						64.3		31.5		0.347
129	TiO2 P25 (1.5 g)	20 % rutile 3 80% anatase	30	49.3	150	48	10 ( 140 ml)	0.1	6.5	700	aggregated TiO2 particles	100-300				16.1		44.8		0.066
129	TiO2 P25 (1.5 g)	20 % rutile 3 80% anatase	30	49.3	150	48	10 ( 140 ml)	0.1	6.5	800						3.29		8.2		0.007
129	TiO2 P25 (1.5 g)	20 % rutile 3 80% anatase	30	49.3	150	48	10 ( 140 ml)	0.1	6.5	900	sintering					0.64		7.2		0.002
130	TiO2 powder	amorphous			100	48	10	0.1	<7	no	nanofibers	5-30		tens to hundreds micrometers		267
130	TiO2 powder	amorphous			130	48	10	0.1	<7	no	nanofibers	5-30		tens to hundreds micrometers		354
130	TiO2 powder	amorphous			150	48	10	0.1	<7	no	nanofibers	5-30		tens to hundreds micrometers		375
130	TiO2 powder	amorphous			>180	48	10	0.1	<7	no	thin ribbon like structure	width 30-200		several micrometers to several tens of micrometers
131	TiO2 powder (0.3 g)				200	48	8 (20 ml) KOH	0.1	< 7	no	nanowires	5-10		micrometers		> 300
132	TiO2 powder	rutile	7.2	167.6	110	20	10	0.1	<7	no	nanotubes			500		320.5				0.782
132	TiO2 powder	rutile	18.5	32.7	110	20	10	0.1	<7	no	nanotubes			100		181.8				0.729
132	TiO2 powder	rutile		5	110	20	10	0.1	<7	no	low					106.6				0.537
132	TiO2 powder	rutile 58% + anatase 42%	14.2 R + 10.7 A	77.5	110	20	10	0.1	<7	no						292.9				0.884
132	TiO2 powder	anatase	4	289.9	110	20	10	0.1	<7	no	no					369.5				0.878
132	TiO2 powder	anatase	6.8	183.6	110	20	10	0.1	<7	no	low					451.2				0.872
133	TiO2 powder		80-200		130	72	10	water	7	no	nanotubes (yield 90%)	7
134	TiO2 powder ( 6 g)	anatase		59	110	20	40% w/w (300 ml)	water	13.5	500	nanotubes													1
134	TiO2 powder ( 6 g)	anatase		59	110	20	40% w/w (300 ml)	HCL ph=1		no	nanotubes					402								0
134	TiO2 powder ( 6 g)	anatase		59	110	20	40% w/w (300 ml)	HCL ph=1		300	nanotubes					354								0
134	TiO2 powder ( 6 g)	anatase		59	110	20	40% w/w (300 ml)	HCL ph=1		400	destroyed nanotubes					190								0
134	TiO2 powder ( 6 g)	anatase		59	110	20	40% w/w (300 ml)	HCL ph=1		500						118								0
134	TiO2 powder ( 6 g)	anatase		59	110	20	40% w/w (300 ml)	HCL ph=1		600						60								0
135	TiO2 powder	anatase	10-200		130	72	10	water		no	nanotubes	6-8		hundreds

## Sheet: Morphology class.
						Table S2
Ref. No.	Rutile (%)	Anatase (%)	Amorphous (%)	Initial particle size (nm)	Surface area (m2/g)	Temperature	Time (h)	NaOH concentration (M)	Acid concentration (M)	Calcination temperature (°C)	Shape	Subset
86	17	78.35	4.65	24.91	52.9	90	96	10	0.1	25	nanoribbons	validation	98	train
86	17	78.35	4.65	24.91	52.9	110	96	10	0.1	25	mixed	train	21	test
87	17	78.35	4.65	24.91	52.9	140	24	5	0.1	300	nanowires	train	21	validation
87	17	78.35	4.65	24.91	52.9	140	24	7	0.1	300	nanotubes	test
87	17	78.35	4.65	24.91	52.9	140	24	10	0.1	300	nanotubes	train
87	17	78.35	4.65	24.91	52.9	140	24	12	0.1	300	nanowires	train
95	17	78.35	4.65	27.5	50	150	72	10	0.01	25	nanowires	test
95	17	78.35	4.65	27.5	50	150	72	10	0.01	300	nanowires	validation
95	17	78.35	4.65	27.5	50	150	72	10	0.01	400	nanowires	train
95	17	78.35	4.65	27.5	50	150	72	10	0.01	500	nanowires	test
95	17	78.35	4.65	27.5	50	150	72	10	0.01	600	nanowires	validation
95	17	78.35	4.65	27.5	50	150	72	10	0.01	700	nanowires	train
95	17	78.35	4.65	27.5	50	150	72	10	0.01	800	nanowires	train
95	17	78.35	4.65	27.5	50	150	72	10	0.01	900	nanowires	train
95	17	78.35	4.65	27.5	50	150	72	10	0.01	1000	nanorods	train
97	0	100	0	45	150	110	20	5	0.1	25	nanotubes	train
97	0	100	0	45	150	60	20	10	0.1	25	nanotubes	train
97	0	100	0	45	150	110	20	10	0.1	25	nanotubes	train
97	0	100	0	45	150	20	20	2.5	0.1	25	no conversion	train
97	0	100	0	45	150	60	20	2.5	0.1	25	no conversion	test
97	0	100	0	45	150	110	20	2.5	0.1	25	no conversion	train
97	0	100	0	45	150	20	20	10	0.1	25	no conversion	validation
98	100	0	0	20	49	110	20	10	10	25	spherical aggregates	train
98	100	0	0	20	49	110	20	10	0.1	25	nanotubes	train
99	0	100	0	50	78.485	120	48	10	1	500	nanotubes	train
101	17	78.35	4.65	24.91	52.9	120	36	8	0	70	nanotubes	train
61	0	100	0	10	330	110	4	10	0.1	25	nanotubes	train
79	17	78.35	4.65	24.91	52.9	130	72	10	0.1	400	nanotubes	train
65	0	100	0	220	7	120	30	10	0	800	nanorods	train
65	0	100	0	220	7	120	30	11	0.1	600	nanorods	train
65	0	100	0	220	7	120	30	11	0.1	800	nanorods	test
65	0	100	0	220	7	120	30	12	0.1	550	nanorods	train
65	0	100	0	220	7	120	30	12	0.1	25	nanotubes	train
65	0	100	0	220	7	120	30	13	0.1	25	nanotubes	test
65	0	100	0	220	7	120	30	13	0.1	500	nanotubes	validation
65	0	100	0	220	7	120	30	14	0.1	300	nanotubes	train
65	0	100	0	220	7	120	30	14	0	25	nanotubes	train
65	0	100	0	220	7	120	30	15	0	600	mixed	train
106	97	3	0	112	9.89	200	20	10	0.1	25	nanoribbons	train
106	97	3	0	112	9.89	220	20	9	0.1	25	nanoribbons	test
106	25	75	0	25	51.1	220	20	7.5	0.1	25	nanoribbons	train
106	25	75	0	25	51.1	200	20	9	0.1	25	nanoribbons	validation
106	25	75	0	25	51.1	180	20	10	0.1	25	nanoribbons	test
106	5	95	0	320	2.33	200	20	7.5	0.1	25	nanotubes	train
106	5	95	0	320	2.33	180	20	9	0.1	25	nanotubes	train
106	5	95	0	320	2.33	180	20	10	0.1	25	nanotubes	train
106	97	3	0	112	9.89	120	20	10	0.1	25	nanotubes	train
106	97	3	0	112	9.89	140	20	9	0.1	25	nanotubes	test
106	97	3	0	112	9.89	160	20	7.5	0.1	25	nanotubes	validation
106	97	3	0	112	9.89	180	20	5	0.1	25	nanotubes	train
106	25	75	0	25	51.1	140	20	5	0.1	25	nanotubes	validation
106	25	75	0	25	51.1	100	20	7.5	0.1	25	nanotubes	train
106	5	95	0	320	2.33	220	20	5	0.1	25	mixed	train
106	5	95	0	320	2.33	220	20	7.5	0.1	25	mixed	test
106	5	95	0	320	2.33	200	20	9	0.1	25	mixed	validation
106	5	95	0	320	2.33	200	20	10	0.1	25	mixed	train
106	5	95	0	320	2.33	220	20	9	0.1	25	mixed	train
106	5	95	0	320	2.33	220	20	10	0.1	25	mixed	validation
63	0	100	0	200	3	110	20	10	0.1	25	nanotubes	train
63	0	100	0	200	3	110	48	10	0.1	25	nanotubes	validation
63	0	100	0	200	3	150	48	10	0.1	25	nanotubes	train
63	0	100	0	200	3	110	96	10	0.1	25	nanotubes	train
63	0	100	0	200	3	110	168	10	0.1	25	nanotubes	train
63	25	75	0	55	49	110	168	10	0.1	25	nanotubes	train
63	0	100	0	200	3	110	48	10	0.5	25	nanotubes	train
63	0	100	0	200	3	110	48	10	0	25	nanotubes	test
68	0	100	0	50	3	110	96	10	0.1	25	nanotubes	train
68	0	100	0	50	3	110	96	10	1	25	nanotubes	train
68	0	100	0	50	3	110	96	10	2	25	nanotubes	train
68	0	100	0	50	3	110	96	10	0	25	nanotubes	train
68	0	100	0	50	3	110	96	10	0.1	275	nanoparticles	train
68	0	100	0	50	3	110	96	10	1	275	nanoparticles	test
68	0	100	0	50	3	110	96	10	2	275	nanoparticles	validation
68	0	100	0	50	3	110	96	10	0	275	nanotubes	validation
68	0	100	0	50	3	110	96	10	0.1	675	nanoparticles	test
68	0	100	0	50	3	110	96	10	1	675	nanoparticles	validation
68	0	100	0	50	3	110	96	10	2	675	nanoparticles	train
68	0	100	0	50	3	110	96	10	0	675	nanotubes	train
55	17	78.35	4.65	24.91	52.9	135	24	10	0	25	nanoribbons	train
108	17	78.35	4.65	24.91	50	130	24	10	0.1	25	nanotubes	train
108	17	78.35	4.65	24.91	50	130	24	10	0.1	400	nanotubes	train
110	0	100	0	15.2	86	150	36	10	0.1	25	nanoribbons	train
110	0	100	0	16.4	94	150	36	10	0.1	25	nanoribbons	test
110	100	0	0	174.4	6.6	150	72	10	0	25	nanoribbons	validation
110	0	100	0	15.2	86	150	36	10	0	25	nanoribbons	train
110	0	100	0	16.4	94	150	36	10	0	25	nanoribbons	train
110	100	0	0	174.4	6.6	150	36	10	0.1	25	nanotubes	train
110	100	0	0	174.4	6.6	150	72	10	0.1	25	nanotubes	train
110	100	0	0	174.4	6.6	150	36	10	0	25	nanotubes	train
110	17	78.35	4.65	25	50	150	36	10	0.1	25	nanotubes	test
110	17	78.35	4.65	25	50	150	36	10	0	25	nanotubes	validation
111	17	78.35	4.65	24.91	52.9	130	48	10	0.1	25	nanotubes	train
67	17	78.35	4.65	24.91	52.9	140	72	10	0.1	25	nanotubes	train
64	17	78.35	4.65	24.91	52.9	150	48	10	0.1	25	nanotubes	train
64	17	78.35	4.65	24.91	52.9	150	48	10	0	25	nanotubes	train
114	0	100	0	20	101	140	24	10	1	100	nanotubes	validation
114	0	100	0	20	101	140	24	10	1	300	nanotubes	train
114	0	100	0	20	101	140	24	10	1	400	nanotubes	validation
69	17	78.35	4.65	24.91	52.9	150	20	10	0.1	25	nanotubes	train
81	0	100	0	25	45-55	110	24	10	0.1	25	nanotubes	train
57	30	70	0	21	50	130	24	10	0.1	800	nanorods	train
57	30	70	0	21	50	140	24	10	0.1	25	nanoparticles	train
57	30	70	0	21	50	150	24	10	0.1	25	nanoparticles	test
57	30	70	0	21	50	130	24	10	0.5	25	nanoparticles	validation
57	30	70	0	21	50	130	24	10	0.7	25	nanoparticles	train
57	30	70	0	21	50	130	24	10	1	25	nanoparticles	train
57	30	70	0	21	50	130	24	10	0.1	600	nanorods	train
57	30	70	0	21	50	110	24	10	0.1	25	nanoribbons	train
57	30	70	0	21	50	120	24	10	0.1	25	nanotubes	train
57	30	70	0	21	50	130	24	10	0.1	25	nanotubes	train
57	30	70	0	21	50	130	24	10	0.1	25	nanotubes	train
57	30	70	0	21	50	130	24	10	0.1	400	nanotubes	train
57	30	70	0	21	50	130	24	10	0.2	25	nanotubes	train
53	30	70	0	21	50	130	24	10	1	25	spherical aggregates	test
53	30	70	0	21	50	130	24	10	0.1	25	nanotubes	train
53	30	70	0	21	50	130	24	10	0.01	25	nanotubes	train
53	30	70	0	21	50	130	24	10	0	25	no conversion	validation
58	28	72	0	21	50	130	20	11.25	1	600	spherical aggregates	train
58	28	72	0	21	50	130	20	11.25	0.1	600	nanoparticles	train
58	28	72	0	21	50	130	20	11.25	0.1	25	nanotubes	train
58	28	72	0	21	50	130	20	11.25	0.1	400	nanotubes	train
58	28	72	0	21	50	130	20	11.25	1	25	nanotubes	train
58	28	72	0	21	50	130	20	11.25	1	400	nanotubes	train
58	28	72	0	21	50	130	20	11.25	0.1	500	mixed	test
58	28	72	0	21	50	130	20	11.25	1	500	nanoribbons	test
122	30	70	0	23	51	120	24	9,5	0.1	400	mixed	train
128	100	0	0	175	2.9	140	48	10	0	25	mixed	train
128	100	0	0	175	2.9	140	96	10	0	25	mixed	train
128	100	0	0	175	2.9	140	144	10	0	25	nanotubes	train
129	20	80	0	30	49.3	150	48	10	0.1	400	nanotubes	train
129	20	80	0	30	49.3	150	48	10	0.1	500	nanorods	train
129	20	80	0	30	49.3	150	48	10	0.1	600	nanorods	train
129	20	80	0	30	49.3	150	48	10	0.1	700	spherical aggregates	test
129	20	80	0	30	49.3	150	48	10	0.1	800	spherical aggregates	train
129	20	80	0	30	49.3	150	48	10	0.1	900	spherical aggregates	validation
129	20	80	0	30	49.3	150	48	10	0.1	25	nanotubes	train
132	0	100	0	6.8	183.6	110	20	10	0.1	25	no conversion	test
132	100	0	0	18.5	32.7	110	20	10	0.1	25	nanotubes	train
132	100	0	0	7.2	167.6	110	20	10	0.1	25	nanotubes	train
132	0	100	0	4	289.9	110	20	10	0.1	25	no conversion	train

## Sheet: SSA
						Table S3
Ref. No.	Rutile (%)	Anatase (%)	Amorphous (%)	Initial particle size (nm)	Surface area (m2/g)	Temperature	Time (h)	NaOH concentration (M)	Acid concentration (M)	Calcination temperature (°C)	Surface area (m2/g)	Subset
106	5	95	0	320	2.33	220	20	9	0.1	25	31.3	train	73	train
106	5	95	0	320	2.33	200	20	9	0.1	25	95.3	validation	15	test
106	5	95	0	320	2.33	180	20	9	0.1	25	140	test	15	validation
128	100	0	0	175	2.9	140	24	10	0	25	29.9	train
128	100	0	0	175	2.9	140	48	10	0	25	81.4	test
128	100	0	0	175	2.9	140	96	10	0	25	154	validation
128	100	0	0	175	2.9	140	144	10	0	25	244.5	train
68	0	100	0	50	3	110	96	10	0	25	135.2	test
68	0	100	0	50	3	110	96	10	0.1	25	219.5	validation
68	0	100	0	50	3	110	96	10	1	25	221.2	test
68	0	100	0	50	3	110	96	10	2	25	231.7	train
63	0	100	0	200	3	110	20	10	0.1	25	135	validation
63	0	100	0	200	3	110	168	10	0.1	25	140	train
63	0	100	0	200	3	110	96	10	0.1	25	155	train
63	0	100	0	200	3	110	48	10	0	25	160	train
63	0	100	0	200	3	110	48	10	0.1	25	185	train
63	0	100	0	200	3	110	48	10	0.5	25	200	train
65	0	100	0	220	7	120	30	10	0	800	10	train
65	0	100	0	220	7	120	30	10	0.1	800	15	train
65	0	100	0	220	7	120	30	10	0.1	600	70	validation
65	0	100	0	220	7	120	30	10	0	600	75	test
65	0	100	0	220	7	120	30	10	0.1	550	110	validation
65	0	100	0	220	7	120	30	10	0.1	500	175	train
65	0	100	0	220	7	120	30	10	0	25	195	test
65	0	100	0	220	7	120	30	10	0.1	25	250	train
65	0	100	0	220	7	120	30	10	0.1	300	270	train
65	0	100	0	220	7	120	30	10	0.1	25	315	train
106	97	3	0	112	9.89	220	20	9	0.1	25	20.51	train
106	97	3	0	112	9.89	140	20	9	0.1	25	151	train
132	100	0	0	18.5	32.7	110	20	10	0.1	25	181.8	validation
98	100	0	0	20	49	110	20	10	0.1	25	246	train
129	20	80	0	30	49.3	150	48	10	0.1	900	0.64	train
129	20	80	0	30	49.3	150	48	10	0.1	800	3.29	test
129	20	80	0	30	49.3	150	48	10	0.1	700	16.1	train
129	20	80	0	30	49.3	150	48	10	0.1	600	64.3	validation
129	20	80	0	30	49.3	150	48	10	0.1	500	99.2	train
129	20	80	0	30	49.3	150	48	10	0.1	400	219.2	test
129	20	80	0	30	49.3	150	48	10	0.1	25	355.7	train
57	30	70	0	21	50	130	24	10	1	25	94	test
57	30	70	0	21	50	130	24	10	0.1	25	119	train
57	30	70	0	21	50	110	24	10	0.1	25	207	train
57	30	70	0	21	50	150	24	10	0.1	25	209	train
57	30	70	0	21	50	120	24	10	0.1	25	245	validation
57	30	70	0	21	50	130	24	10	0.5	25	270	train
57	30	70	0	21	50	130	24	10	0.7	25	296	train
57	30	70	0	21	50	140	24	10	0.1	25	348	train
57	30	70	0	21	50	130	24	10	0.2	25	397	train
57	30	70	0	21	50	130	24	10	0.1	25	399	test
57	30	70	0	21	50	130	24	10	0.1	800	320	train
57	30	70	0	21	50	130	24	10	0.1	600	320	train
57	30	70	0	21	50	130	24	10	0.1	400	320	train
53	30	70	0	21	50	130	24	10	0	25	55	train
53	30	70	0	21	50	130	24	10	1	25	99	train
53	30	70	0	21	50	130	24	10	0.01	25	180	train
53	30	70	0	21	50	130	24	10	0.1	25	450	train
58	28	72	0	21	50	130	20	11.25	0.1	600	35	train
58	28	72	0	21	50	130	20	11.25	1	600	71	train
58	28	72	0	21	50	130	20	11.25	1	500	107	train
58	28	72	0	21	50	130	20	11.25	0.1	500	114	train
58	28	72	0	21	50	130	20	11.25	1	400	174	validation
58	28	72	0	21	50	130	20	11.25	0.1	400	221	train
58	28	72	0	21	50	130	20	11.25	0.1	25	225	train
58	28	72	0	21	50	130	20	11.25	1	25	308	train
108	17	78.35	4.65	24.91	50	130	24	10	0.1	400	190	test
108	17	78.35	4.65	24.91	50	130	24	10	0.1	25	390	train
95	17	78.35	4.65	27.5	50	150	72	10	0.01	1000	11.6	train
95	17	78.35	4.65	27.5	50	150	72	10	0.01	900	12.1	train
95	17	78.35	4.65	27.5	50	150	72	10	0.01	800	13.2	train
95	17	78.35	4.65	27.5	50	150	72	10	0.01	700	14.4	validation
95	17	78.35	4.65	27.5	50	150	72	10	0.01	600	31.1	train
95	17	78.35	4.65	27.5	50	150	72	10	0.01	500	58.2	train
95	17	78.35	4.65	27.5	50	150	72	10	0.01	400	86.6	train
95	17	78.35	4.65	27.5	50	150	72	10	0.01	300	114.1	train
95	17	78.35	4.65	27.5	50	150	72	10	0.01	25	150	train
122	30	70	0	23	51	120	24	9.5	0.1	400	265	train
106	25	75	0	25	51.1	200	20	9	0.1	25	24.9	validation
87	17	78.35	4.65	24.91	52.9	140	24	5	0.1	300	174	train
87	17	78.35	4.65	24.91	52.9	140	24	12	0.1	300	330	train
87	17	78.35	4.65	24.91	52.9	140	24	10	0.1	300	350	test
87	17	78.35	4.65	24.91	52.9	140	24	7	0.1	300	380	train
101	17	78.35	4.65	24.91	52.9	120	36	8	0	70	246.784	validation
79	17	78.35	4.65	24.91	52.9	130	72	10	0.1	400	160	train
55	17	78.35	4.65	24.91	52.9	135	24	10	0.001	500	100	train
55	17	78.35	4.65	24.91	52.9	135	24	10	0.1	500	112	test
55	17	78.35	4.65	24.91	52.9	135	24	10	0.01	500	124	train
55	17	78.35	4.65	24.91	52.9	135	24	10	0	25	158	train
55	17	78.35	4.65	24.91	52.9	135	24	10	0.001	25	360	test
55	17	78.35	4.65	24.91	52.9	135	24	10	0.1	25	365	train
55	17	78.35	4.65	24.91	52.9	135	24	10	0.01	25	395	train
111	17	78.35	4.65	24.91	52.9	130	48	10	0.1	25	210	test
64	17	78.35	4.65	24.91	52.9	150	48	10	0	25	254	train
64	17	78.35	4.65	24.91	52.9	150	48	10	0.1	25	353	validation
132	58	42	0	12.45	77.5	110	20	10	0.1	25	292.9	train
99	0	100	0	50	78.485	120	48	10	1	500	362.96	train
114	0	100	0	20	101	140	24	10	1	400	270	train
114	0	100	0	20	101	140	24	10	1	300	320	train
114	0	100	0	20	101	140	24	10	1	100	353	train
97	0	100	0	45	150	60	20	10	0.1	25	400	train
97	0	100	0	45	150	110	20	10	0.1	25	400	validation
132	100	0	0	7.2	167.6	110	20	10	0.1	25	320.5	train
132	0	100	0	6.8	183.6	110	20	10	0.1	25	451.2	train
132	0	100	0	4	289.9	110	20	10	0.1	25	369.5	train
81	0	100	0	25	50	110	24	10	0.1	25	395	train

## Sheet: ANN weight structure for Morph.
	Table S4
Weight ID	Network weights (Shape classification in TiO2)
	Connections	Weight values
1	Rutile (%) --> hidden neuron 1	0.613938
2	Anatase (%) --> hidden neuron 1	0.903622
3	Amorphous (%) --> hidden neuron 1	-0.0769754
4	Particle size (nm) --> hidden neuron 1	2.0927
5	Surface area (m2/g) --> hidden neuron 1	-2.00995
6	Temperature (°C) --> hidden neuron 1	-2.14441
7	Time (h) --> hidden neuron 1	-0.271252
8	NaOH concentration (M) --> hidden neuron 1	1.72441
9	Acid concentration (M) --> hidden neuron 1	0.474725
10	Calcination temperature (°C) --> hidden neuron 1	-4.37772
11	Rutile (%) --> hidden neuron 2	0.1023
12	Anatase (%) --> hidden neuron 2	-0.583264
13	Amorphous (%) --> hidden neuron 2	-1.92441
14	Particle size (nm) --> hidden neuron 2	-3.82557
15	Surface area (m2/g) --> hidden neuron 2	-0.973209
16	Temperature (°C) --> hidden neuron 2	3.74634
17	Time (h) --> hidden neuron 2	-1.19152
18	NaOH concentration (M) --> hidden neuron 2	-0.445971
19	Acid concentration (M) --> hidden neuron 2	4.98381
20	Calcination temperature (°C) --> hidden neuron 2	0.520623
21	Rutile (%) --> hidden neuron 3	-1.4296
22	Anatase (%) --> hidden neuron 3	-0.0945892
23	Amorphous (%) --> hidden neuron 3	-1.18567
24	Particle size (nm) --> hidden neuron 3	-2.95666
25	Surface area (m2/g) --> hidden neuron 3	2.66172
26	Temperature (°C) --> hidden neuron 3	-0.0527722
27	Time (h) --> hidden neuron 3	-0.0499193
28	NaOH concentration (M) --> hidden neuron 3	-3.54395
29	Acid concentration (M) --> hidden neuron 3	3.95478
30	Calcination temperature (°C) --> hidden neuron 3	0.915916
31	Rutile (%) --> hidden neuron 4	-0.436106
32	Anatase (%) --> hidden neuron 4	-2.19084
33	Amorphous (%) --> hidden neuron 4	-2.79401
34	Particle size (nm) --> hidden neuron 4	3.48806
35	Surface area (m2/g) --> hidden neuron 4	0.617867
36	Temperature (°C) --> hidden neuron 4	4.03211
37	Time (h) --> hidden neuron 4	-0.842848
38	NaOH concentration (M) --> hidden neuron 4	-0.339351
39	Acid concentration (M) --> hidden neuron 4	1.3538
40	Calcination temperature (°C) --> hidden neuron 4	7.55677
41	Rutile (%) --> hidden neuron 5	0.0829133
42	Anatase (%) --> hidden neuron 5	0.205244
43	Amorphous (%) --> hidden neuron 5	3.6119
44	Particle size (nm) --> hidden neuron 5	-2.09188
45	Surface area (m2/g) --> hidden neuron 5	2.34841
46	Temperature (°C) --> hidden neuron 5	0.573498
47	Time (h) --> hidden neuron 5	2.29018
48	NaOH concentration (M) --> hidden neuron 5	-0.376307
49	Acid concentration (M) --> hidden neuron 5	-1.04694
50	Calcination temperature (°C) --> hidden neuron 5	-1.32012
51	Rutile (%) --> hidden neuron 6	0.78407
52	Anatase (%) --> hidden neuron 6	1.92868
53	Amorphous (%) --> hidden neuron 6	-1.55292
54	Particle size (nm) --> hidden neuron 6	-0.966111
55	Surface area (m2/g) --> hidden neuron 6	-0.265575
56	Temperature (°C) --> hidden neuron 6	-1.67713
57	Time (h) --> hidden neuron 6	-2.34986
58	NaOH concentration (M) --> hidden neuron 6	-0.36939
59	Acid concentration (M) --> hidden neuron 6	-2.16761
60	Calcination temperature (°C) --> hidden neuron 6	-3.89906
61	Rutile (%) --> hidden neuron 7	1.6528
62	Anatase (%) --> hidden neuron 7	2.14823
63	Amorphous (%) --> hidden neuron 7	-0.615189
64	Particle size (nm) --> hidden neuron 7	1.81281
65	Surface area (m2/g) --> hidden neuron 7	1.76256
66	Temperature (°C) --> hidden neuron 7	-4.53434
67	Time (h) --> hidden neuron 7	-0.0598956
68	NaOH concentration (M) --> hidden neuron 7	-3.1756
69	Acid concentration (M) --> hidden neuron 7	3.10562
70	Calcination temperature (°C) --> hidden neuron 7	1.91094
71	Rutile (%) --> hidden neuron 8	-2.14199
72	Anatase (%) --> hidden neuron 8	-1.91188
73	Amorphous (%) --> hidden neuron 8	0.329057
74	Particle size (nm) --> hidden neuron 8	1.35899
75	Surface area (m2/g) --> hidden neuron 8	0.515972
76	Temperature (°C) --> hidden neuron 8	4.7194
77	Time (h) --> hidden neuron 8	-3.42042
78	NaOH concentration (M) --> hidden neuron 8	1.03105
79	Acid concentration (M) --> hidden neuron 8	-4.75318
80	Calcination temperature (°C) --> hidden neuron 8	2.25698
81	Rutile (%) --> hidden neuron 9	-0.569685
82	Anatase (%) --> hidden neuron 9	0.233104
83	Amorphous (%) --> hidden neuron 9	3.84682
84	Particle size (nm) --> hidden neuron 9	-0.708447
85	Surface area (m2/g) --> hidden neuron 9	-1.91823
86	Temperature (°C) --> hidden neuron 9	-0.873745
87	Time (h) --> hidden neuron 9	1.29192
88	NaOH concentration (M) --> hidden neuron 9	2.11189
89	Acid concentration (M) --> hidden neuron 9	2.27271
90	Calcination temperature (°C) --> hidden neuron 9	-0.627387
91	Rutile (%) --> hidden neuron 10	-0.184295
92	Anatase (%) --> hidden neuron 10	-0.124856
93	Amorphous (%) --> hidden neuron 10	2.48009
94	Particle size (nm) --> hidden neuron 10	1.48574
95	Surface area (m2/g) --> hidden neuron 10	2.04809
96	Temperature (°C) --> hidden neuron 10	1.27313
97	Time (h) --> hidden neuron 10	-1.60467
98	NaOH concentration (M) --> hidden neuron 10	-0.166107
99	Acid concentration (M) --> hidden neuron 10	4.02424
100	Calcination temperature (°C) --> hidden neuron 10	-1.29313
101	input bias --> hidden neuron 1	1.52814
102	input bias --> hidden neuron 2	-0.51851
103	input bias --> hidden neuron 3	-1.58673
104	input bias --> hidden neuron 4	-2.71377
105	input bias --> hidden neuron 5	0.490101
106	input bias --> hidden neuron 6	2.71859
107	input bias --> hidden neuron 7	3.5928
108	input bias --> hidden neuron 8	-4.04026
109	input bias --> hidden neuron 9	-0.164187
110	input bias --> hidden neuron 10	-0.198228
111	hidden neuron 1 --> Product shape(mixed)	1.94063
112	hidden neuron 2 --> Product shape(mixed)	-2.1411
113	hidden neuron 3 --> Product shape(mixed)	-1.70656
114	hidden neuron 4 --> Product shape(mixed)	0.168931
115	hidden neuron 5 --> Product shape(mixed)	-0.024512
116	hidden neuron 6 --> Product shape(mixed)	0.842042
117	hidden neuron 7 --> Product shape(mixed)	0.680583
118	hidden neuron 8 --> Product shape(mixed)	-0.613997
119	hidden neuron 9 --> Product shape(mixed)	-0.659227
120	hidden neuron 10 --> Product shape(mixed)	0.245226
121	hidden neuron 1 --> Product shape(nanofibers)	-3.07449
122	hidden neuron 2 --> Product shape(nanofibers)	0.826844
123	hidden neuron 3 --> Product shape(nanofibers)	3.23712
124	hidden neuron 4 --> Product shape(nanofibers)	-1.39941
125	hidden neuron 5 --> Product shape(nanofibers)	5.01307
126	hidden neuron 6 --> Product shape(nanofibers)	-1.25467
127	hidden neuron 7 --> Product shape(nanofibers)	1.25015
128	hidden neuron 8 --> Product shape(nanofibers)	0.896273
129	hidden neuron 9 --> Product shape(nanofibers)	-0.208841
130	hidden neuron 10 --> Product shape(nanofibers)	3.34196
131	hidden neuron 1 --> Product shape(nanoparticles)	0.438205
132	hidden neuron 2 --> Product shape(nanoparticles)	3.15212
133	hidden neuron 3 --> Product shape(nanoparticles)	-0.677121
134	hidden neuron 4 --> Product shape(nanoparticles)	-1.78696
135	hidden neuron 5 --> Product shape(nanoparticles)	-3.97329
136	hidden neuron 6 --> Product shape(nanoparticles)	1.67495
137	hidden neuron 7 --> Product shape(nanoparticles)	0.179137
138	hidden neuron 8 --> Product shape(nanoparticles)	-2.27111
139	hidden neuron 9 --> Product shape(nanoparticles)	2.23255
140	hidden neuron 10 --> Product shape(nanoparticles)	-3.30177
141	hidden neuron 1 --> Product shape(nanoribbons)	1.76232
142	hidden neuron 2 --> Product shape(nanoribbons)	-1.28629
143	hidden neuron 3 --> Product shape(nanoribbons)	-1.99446
144	hidden neuron 4 --> Product shape(nanoribbons)	-2.70164
145	hidden neuron 5 --> Product shape(nanoribbons)	-0.589143
146	hidden neuron 6 --> Product shape(nanoribbons)	3.95518
147	hidden neuron 7 --> Product shape(nanoribbons)	-2.11969
148	hidden neuron 8 --> Product shape(nanoribbons)	2.30087
149	hidden neuron 9 --> Product shape(nanoribbons)	-1.77425
150	hidden neuron 10 --> Product shape(nanoribbons)	-0.329216
151	hidden neuron 1 --> Product shape(nanorods)	-1.09745
152	hidden neuron 2 --> Product shape(nanorods)	-3.39561
153	hidden neuron 3 --> Product shape(nanorods)	0.303686
154	hidden neuron 4 --> Product shape(nanorods)	3.9535
155	hidden neuron 5 --> Product shape(nanorods)	1.05812
156	hidden neuron 6 --> Product shape(nanorods)	-1.40621
157	hidden neuron 7 --> Product shape(nanorods)	3.15572
158	hidden neuron 8 --> Product shape(nanorods)	0.721816
159	hidden neuron 9 --> Product shape(nanorods)	-3.35828
160	hidden neuron 10 --> Product shape(nanorods)	1.03963
161	hidden neuron 1 --> Product shape(nanotubes)	2.28204
162	hidden neuron 2 --> Product shape(nanotubes)	-0.782156
163	hidden neuron 3 --> Product shape(nanotubes)	-1.17541
164	hidden neuron 4 --> Product shape(nanotubes)	-0.834958
165	hidden neuron 5 --> Product shape(nanotubes)	-1.81743
166	hidden neuron 6 --> Product shape(nanotubes)	0.582393
167	hidden neuron 7 --> Product shape(nanotubes)	1.55597
168	hidden neuron 8 --> Product shape(nanotubes)	-1.36415
169	hidden neuron 9 --> Product shape(nanotubes)	0.359865
170	hidden neuron 10 --> Product shape(nanotubes)	1.12355
171	hidden neuron 1 --> Product shape(nanowires)	0.186175
172	hidden neuron 2 --> Product shape(nanowires)	-1.66715
173	hidden neuron 3 --> Product shape(nanowires)	-3.96645
174	hidden neuron 4 --> Product shape(nanowires)	0.531226
175	hidden neuron 5 --> Product shape(nanowires)	-0.446728
176	hidden neuron 6 --> Product shape(nanowires)	-2.46582
177	hidden neuron 7 --> Product shape(nanowires)	-6.32175
178	hidden neuron 8 --> Product shape(nanowires)	3.91793
179	hidden neuron 9 --> Product shape(nanowires)	3.70357
180	hidden neuron 10 --> Product shape(nanowires)	-2.60571
181	hidden neuron 1 --> Product shape(no conversion)	0.403239
182	hidden neuron 2 --> Product shape(no conversion)	-1.69089
183	hidden neuron 3 --> Product shape(no conversion)	3.61254
184	hidden neuron 4 --> Product shape(no conversion)	-2.79472
185	hidden neuron 5 --> Product shape(no conversion)	0.30536
186	hidden neuron 6 --> Product shape(no conversion)	0.414047
187	hidden neuron 7 --> Product shape(no conversion)	1.92062
188	hidden neuron 8 --> Product shape(no conversion)	-2.86709
189	hidden neuron 9 --> Product shape(no conversion)	0.108818
190	hidden neuron 10 --> Product shape(no conversion)	-1.26417
191	hidden neuron 1 --> Product shape(spherical aggregates)	-2.93834
192	hidden neuron 2 --> Product shape(spherical aggregates)	6.97882
193	hidden neuron 3 --> Product shape(spherical aggregates)	2.37995
194	hidden neuron 4 --> Product shape(spherical aggregates)	4.93289
195	hidden neuron 5 --> Product shape(spherical aggregates)	0.356521
196	hidden neuron 6 --> Product shape(spherical aggregates)	-2.41502
197	hidden neuron 7 --> Product shape(spherical aggregates)	-0.308423
198	hidden neuron 8 --> Product shape(spherical aggregates)	-0.772078
199	hidden neuron 9 --> Product shape(spherical aggregates)	-0.490489
200	hidden neuron 10 --> Product shape(spherical aggregates)	1.78017
201	hidden bias --> Product shape(mixed)	0.883308
202	hidden bias --> Product shape(nanofibers)	-9.26425
203	hidden bias --> Product shape(nanoparticles)	3.29391
204	hidden bias --> Product shape(nanoribbons)	3.76712
205	hidden bias --> Product shape(nanorods)	0.68589
206	hidden bias --> Product shape(nanotubes)	3.06087
207	hidden bias --> Product shape(nanowires)	-0.0983577
208	hidden bias --> Product shape(no conversion)	-2.12193
209	hidden bias --> Product shape(spherical aggregates)	-0.164201
210
211
212
213
214
215
216
217
218
219
220
221
222
223
224
225
226
227
228
229
230
231
232
233
234
235
236
237
238
239
240
241
242
243
244
245
246
247
248
249

## Sheet: ANN weight structure for SSA
	Table S5
Weight ID	Network weights (Surface area in TiO2)
	Connections	Weight values
1	Rutile (%) --> hidden neuron 1	1.77978
2	Anatase (%) --> hidden neuron 1	-0.909049
3	Amorphous (%) --> hidden neuron 1	2.79246
4	Particle size (nm) --> hidden neuron 1	2.22452
5	Surface area (m2/g) --> hidden neuron 1	-1.49254
6	Temperature (°C) --> hidden neuron 1	1.8133
7	Time (h) --> hidden neuron 1	1.76155
8	NaOH concentration (M) --> hidden neuron 1	-0.253243
9	Acid concentration (M) --> hidden neuron 1	0.901207
10	Calcination temperature (°C) --> hidden neuron 1	5.75895
11	Rutile (%) --> hidden neuron 2	0.955456
12	Anatase (%) --> hidden neuron 2	-1.1614
13	Amorphous (%) --> hidden neuron 2	-1.20617
14	Particle size (nm) --> hidden neuron 2	-0.55488
15	Surface area (m2/g) --> hidden neuron 2	-1.55733
16	Temperature (°C) --> hidden neuron 2	0.901276
17	Time (h) --> hidden neuron 2	-0.44474
18	NaOH concentration (M) --> hidden neuron 2	0.0166839
19	Acid concentration (M) --> hidden neuron 2	-1.04484
20	Calcination temperature (°C) --> hidden neuron 2	2.18124
21	Rutile (%) --> hidden neuron 3	-0.689527
22	Anatase (%) --> hidden neuron 3	0.308954
23	Amorphous (%) --> hidden neuron 3	-0.0889121
24	Particle size (nm) --> hidden neuron 3	-0.190783
25	Surface area (m2/g) --> hidden neuron 3	0.273644
26	Temperature (°C) --> hidden neuron 3	-1.41291
27	Time (h) --> hidden neuron 3	0.201532
28	NaOH concentration (M) --> hidden neuron 3	-0.107505
29	Acid concentration (M) --> hidden neuron 3	-0.0339065
30	Calcination temperature (°C) --> hidden neuron 3	-0.821184
31	Rutile (%) --> hidden neuron 4	-0.0918929
32	Anatase (%) --> hidden neuron 4	-0.894087
33	Amorphous (%) --> hidden neuron 4	-1.8175
34	Particle size (nm) --> hidden neuron 4	1.16842
35	Surface area (m2/g) --> hidden neuron 4	-0.231029
36	Temperature (°C) --> hidden neuron 4	-0.18811
37	Time (h) --> hidden neuron 4	-0.268228
38	NaOH concentration (M) --> hidden neuron 4	0.0496454
39	Acid concentration (M) --> hidden neuron 4	4.56947
40	Calcination temperature (°C) --> hidden neuron 4	-0.206941
41	Rutile (%) --> hidden neuron 5	-0.144154
42	Anatase (%) --> hidden neuron 5	-0.370919
43	Amorphous (%) --> hidden neuron 5	1.15612
44	Particle size (nm) --> hidden neuron 5	0.15277
45	Surface area (m2/g) --> hidden neuron 5	-1.98051
46	Temperature (°C) --> hidden neuron 5	0.213431
47	Time (h) --> hidden neuron 5	2.08366
48	NaOH concentration (M) --> hidden neuron 5	0.125331
49	Acid concentration (M) --> hidden neuron 5	-1.92033
50	Calcination temperature (°C) --> hidden neuron 5	-0.209123
51	Rutile (%) --> hidden neuron 6	-1.68773
52	Anatase (%) --> hidden neuron 6	1.34439
53	Amorphous (%) --> hidden neuron 6	0.918185
54	Particle size (nm) --> hidden neuron 6	1.58426
55	Surface area (m2/g) --> hidden neuron 6	0.119321
56	Temperature (°C) --> hidden neuron 6	1.80779
57	Time (h) --> hidden neuron 6	-0.866207
58	NaOH concentration (M) --> hidden neuron 6	0.050475
59	Acid concentration (M) --> hidden neuron 6	-0.330384
60	Calcination temperature (°C) --> hidden neuron 6	-1.39569
61	Rutile (%) --> hidden neuron 7	-0.746287
62	Anatase (%) --> hidden neuron 7	0.229677
63	Amorphous (%) --> hidden neuron 7	-2.70921
64	Particle size (nm) --> hidden neuron 7	-1.40455
65	Surface area (m2/g) --> hidden neuron 7	0.964624
66	Temperature (°C) --> hidden neuron 7	-0.520197
67	Time (h) --> hidden neuron 7	-1.00319
68	NaOH concentration (M) --> hidden neuron 7	0.186273
69	Acid concentration (M) --> hidden neuron 7	-0.470586
70	Calcination temperature (°C) --> hidden neuron 7	-4.71541
71	Rutile (%) --> hidden neuron 8	-0.51707
72	Anatase (%) --> hidden neuron 8	-0.0246987
73	Amorphous (%) --> hidden neuron 8	-0.55901
74	Particle size (nm) --> hidden neuron 8	0.0852495
75	Surface area (m2/g) --> hidden neuron 8	-0.583373
76	Temperature (°C) --> hidden neuron 8	1.37956
77	Time (h) --> hidden neuron 8	-1.22646
78	NaOH concentration (M) --> hidden neuron 8	0.0967712
79	Acid concentration (M) --> hidden neuron 8	-1.18384
80	Calcination temperature (°C) --> hidden neuron 8	0.483073
81	Rutile (%) --> hidden neuron 9	1.03791
82	Anatase (%) --> hidden neuron 9	-1.02243
83	Amorphous (%) --> hidden neuron 9	-0.210214
84	Particle size (nm) --> hidden neuron 9	-0.713773
85	Surface area (m2/g) --> hidden neuron 9	-0.92482
86	Temperature (°C) --> hidden neuron 9	1.08791
87	Time (h) --> hidden neuron 9	-0.115991
88	NaOH concentration (M) --> hidden neuron 9	-0.0232734
89	Acid concentration (M) --> hidden neuron 9	-0.962974
90	Calcination temperature (°C) --> hidden neuron 9	1.85896
91	Rutile (%) --> hidden neuron 10	-0.302595
92	Anatase (%) --> hidden neuron 10	-0.356845
93	Amorphous (%) --> hidden neuron 10	0.720387
94	Particle size (nm) --> hidden neuron 10	0.488424
95	Surface area (m2/g) --> hidden neuron 10	-1.29743
96	Temperature (°C) --> hidden neuron 10	3.08521
97	Time (h) --> hidden neuron 10	0.411307
98	NaOH concentration (M) --> hidden neuron 10	0.0619677
99	Acid concentration (M) --> hidden neuron 10	1.18715
100	Calcination temperature (°C) --> hidden neuron 10	2.62176
101	input bias --> hidden neuron 1	0.93168
102	input bias --> hidden neuron 2	-0.300173
103	input bias --> hidden neuron 3	-0.422193
104	input bias --> hidden neuron 4	-1.07208
105	input bias --> hidden neuron 5	-0.474004
106	input bias --> hidden neuron 6	-0.293158
107	input bias --> hidden neuron 7	-0.622086
108	input bias --> hidden neuron 8	-0.51762
109	input bias --> hidden neuron 9	-0.0516103
110	input bias --> hidden neuron 10	-0.538845
111	hidden neuron 1 --> Product surface area (m2/g)	-3.95324
112	hidden neuron 2 --> Product surface area (m2/g)	-3.47444
113	hidden neuron 3 --> Product surface area (m2/g)	2.28778
114	hidden neuron 4 --> Product surface area (m2/g)	-5.25791
115	hidden neuron 5 --> Product surface area (m2/g)	-3.98607
116	hidden neuron 6 --> Product surface area (m2/g)	-6.55049
117	hidden neuron 7 --> Product surface area (m2/g)	3.67004
118	hidden neuron 8 --> Product surface area (m2/g)	-3.28818
119	hidden neuron 9 --> Product surface area (m2/g)	-2.80677
120	hidden neuron 10 --> Product surface area (m2/g)	7.67747
121	hidden bias --> Product surface area (m2/g)	-1.09303
